# Supplementary material for: Telehealth Delivery of a Multi-Disciplinary Rehabilitation Programme for Upper Gastro-Intestinal Cancer: ReStOre@Home Feasibility Study
Source: Cancers (Basel). 2022 May 30;14(11):2707. doi: 10.3390/cancers14112707 (PMC9179413; doi:10.3390/cancers14112707)
Supplement: Supplementary file 1 [file cancers-14-02707-s001.zip]

Archive with 1 entries (1 files):
- cancers-1693923-supplementary.pdf
